# Supplementary material for: CXC Chemokines Function as a Rheostat for Hepatocyte Proliferation and Liver Regeneration
Source: PLoS One. 2015 Mar 10;10(3):e0120092. doi: 10.1371/journal.pone.0120092 (PMC4355613; doi:10.1371/journal.pone.0120092)
Supplement: S1 Dataset — Datasets for individual figures are in individual tabs of the spreadsheet. (XLSX) [file pone.0120092.s001.xlsx]

## Sheet: Fig1
MIP2 levels comparing Hepatectomy and IR
	IR-Sham	IR.isch-24H	IR.isch-48H	Hepatectomy-Sham	Hepatectomy-24H	Hepatectomy-48H
	0.0795	1767.99	1086.52	0.0795	11.8537	9.0404
	0.0755	791.405		0.0755	13.7828	7.9519
	0.0642	1544.52	942.671	0.0642	12.1178	13.1432
		1231.37	895.973		11.8261	10.666
mean	0.0730667	1333.82	975.054	0.0730667	12.3951	10.2004
SD	0.00647885	366.61	81.0897	0.00647885	0.809241	1.95437
SEM	0.00374057	183.305	46.8172	0.00374057	0.40462	0.977184
KC levels comparing Hepatectomy and IR
	IR-Sham	IR.isch-24H	IR.isch-48H	Hepatectomy-Sham	Hepatectomy-24H	Hepatectomy-48H
	52.9721	3557.82	3186.2	52.9721	111.811	90.7826
	9.4821	4740.88		9.4821	145.414	152.664
	5.861	4761.76	5203.49	5.861	84.833	97.3933
		3145.7	2171.09			124.047
mean	22.7717	4051.54	3520.26	22.7717	114.019	116.222
SD	21.406	714.826	1260.3	21.406	24.7814	24.4487
SEM	12.3588	357.413	727.637	12.3588	14.3075	12.2244

## Sheet: Fig2A
Comparing PCNA in ischemic vs non-ischemic livers (balb-C)
	Isch-sham	NI-sham	Isch-24H	NI-24h	Isch-48H	NI-48H	Isch--72H	NI-72H	Isch-96H	NI-96H	Isch-168H	NI-168H
	0.28	0.28	5.4217	0.2475	9.0698	13.6784	25.9459	31.0078	20.6897	28.4823	12.1053	11.215
	0.23	0.23	3.2505	2.1944	4.5455	15.1093	24.6403	35.9649	20.8981	28.1081	6.0261	8.0103
	0	0	2.8626	2.7491	7.5251	12.6437	25.8123	29.4	23.1884	26.7465	4.7745	6.5823
											17.4274	5.0575
mean	0.17	0.17	3.84493	1.73033	7.0468	13.8105	25.4662	32.1242	21.5921	27.779	10.0833	7.71628
SD	0.121929	0.121929	1.12613	1.0727	1.87775	1.0109	0.586517	2.79396	1.13198	0.745876	5.06627	2.2739
SEM	0.0703957	0.0703957	0.650173	0.619322	1.08412	0.583643	0.338626	1.61309	0.653549	0.430632	2.53314	1.13695

## Sheet: Fig2B
Comparing Liver/BW ratio in ischemic liver, non-ischemic, and combined
	Isch-Sham	NI-Sham	Comb-Sham	Isch-24H	NI-24H	Comb-24H	Isch-48H	NI-48H	Comb-48H	Isch-72H	NI-72H	Comb-72H	Isch-96H	NI-96H	Comb-96H	Isch-168H	NI-168H	Comb-168H
	62.9863	40.042	97.7002	71.2075	44.6947	115.902	86.5136	58.3904	144.904	73.2013	56.5061	129.707	81.1132	47.6595	128.773		58.2195	116.693
	65.7481	39.512	100.161	76.0858	50.5644	126.65	78.2315	62.3562	140.588	83.8021	58.8301	142.632	64.5515	63.4503	128.002	47.1535	67.6335	114.787
			101.465	73.7086	47.3943	121.103	72.1978	49.6075	121.805	90.748	65.1799	155.928	64.178	49.913	114.091	46.8343	67.8981	114.733
			100.674	76.6042	45.754	122.358	77.3062	67.2205	144.527	67.2119	55.038	122.25	61.7985	66.0821	127.881	43.1113	59.6323	102.744
mean	64.3672	39.777	100	74.4015	47.1018	121.503	78.5623	59.3937	137.956	78.7408	58.8885	137.629	67.9103	56.7762	124.687	45.6997	63.3458	112.239
SD	1.3809	0.265	1.40678	2.14304	2.21844	3.83256	5.13365	6.45778	9.47655	9.1295	3.8758	12.837	7.69549	8.08333	6.12691	1.83491	4.44907	5.53874
SEM	0.976444	0.187383	0.703391	1.07152	1.10922	1.91628	2.56682	3.22889	4.73827	4.56475	1.9379	6.41851	3.84775	4.04167	3.06345	1.05938	2.22453	2.76937

## Sheet: Fig3A
Comparing PCNA in WT vs CXCR2 KO in ischemic liver
	WT-Sham	WT-48H	WT-96H	CXCR2KO-Sham	CXCR2KO-48H	CXCR2KO-96H
	0	11.8	10.56	0.28	3.8	20.3
	0.2	2.1	4.28	0.23	7.2	22
	0.4	6.1	4.4	0	10.8	14.8
	0	9	17.16			16.2
		1.5	19.08
			9.4
mean	0.15	6.1	10.8133	0.17	7.26667	18.325
SD	0.165831	3.9512	5.69349	0.121929	2.85813	2.93034
SEM	0.0829156	1.76703	2.32436	0.0703957	1.65014	1.46517
Comparing Non-ischemic liver weight in WT vs CXCR2KO
	WT-Sham	WT-48H	WT-96H	CXCR2KO-Sham	CXCR2KO-48H	CXCR2KO-96H
	0	34.3718	40.0523	0	8.8615	34.2626
		8.4	25.3381		16.9098	28.7324
		39.2978	119.643		34.0865	36.6012
		36.7057	122.079			22.5064
		30.0948	102.524
			149.095
mean	0	29.774	93.1219	0	19.9526	30.5256
SD	0	11.1071	45.045	0	10.5204	5.44062
SEM	0	4.96726	18.3896	0	6.07397	2.72031
Comparing PCNA in WT vs CXCR2KO in Non-Ischemic Liver
	WT-Sham	WT-48H	WT-96H	CXCR2KO-Sham	CXCR2KO-48H	CXCR2KO-96H
	0	33.81	22.7273	0.28	1.3	10.2
	0.2	7.62	5.4545	0.23	2.9	17.5
	0.4	14.77	13.6364	0	6.8	15.6
	0	44.95	13.6364
		31.69	17.5758
			9.0909
mean	0.15	26.568	13.6869	0.17	3.66667	14.4333
SD	0.165831	13.5263	5.56407	0.121929	2.30988	3.09228
SEM	0.0829156	6.04913	2.27152	0.0703957	1.33361	1.78533

## Sheet: Fig3B
Comparing PCNA in ischemic vs non-ischemic liver following IR: WT vs CXCR2 KO
	WT-Sham	WT-48H	WT-96H	CXCR2KO-Sham	CXCR2KO-48H	CXCR2KO-96H
	0	33.81	22.7273	0.28	1.3	10.2
	0.2	7.62	5.4545	0.23	2.9	17.5
	0.4	14.77	13.6364	0	6.8	15.6
	0	44.95	13.6364
		31.69	17.5758
			9.0909
mean	0.15	26.568	13.6869	0.17	3.66667	14.4333
SD	0.165831	13.5263	5.56407	0.121929	2.30988	3.09228
SEM	0.0829156	6.04913	2.27152	0.0703957	1.33361	1.78533
Comparing PCNA pre-hepatectomy and 48h post-hepatectomy: WT vs CXCR2KO
	WT-pre-Hx	WT-48H post-Hx	CXCR2KO-pre-Hx	CXCR2KO-48H post-Hx
	0.37	26.5	0.28	8.2
	0	33.4	0.23	5.5
	0.2	38.7	0	14.7
		16.5		3.7
mean	0.19	28.775	0.17	8.025
SD	0.1	9.46655	0.115	4.81756
SEM	0.0707107	5.46551	0.0813173	2.78142
Comparing Normalized Liver/Body weight ratio prehepatectomy, at hepatectomy, and 48h post-hepatectomy: WT vs CXCR2KO
	Sham/Pre-hepatectomy	WT-0H	WT-48H	Sham/Pre-hepatectomy	CXCR2KO-0H	CXCR2KO-48H
	100	31.8566	54.1411	100	31.8454	46.8255
		33.1089	45.4794		32.7708	38.9732
		31.0161	52.7457		32.6425	39.1964
			53.9213
mean	100	31.9939	51.5719	100	32.4196	41.665
SD		1.0464	3.73343		0.06415	0.1116
SEM		0.739917	2.1555		0.0453609	0.0789131

## Sheet: Fig4A
Comparing PCNA following hepatectomy: vehicle vs high/low chemokines
	Control	0H	48H	72H		Mip2 High	0H	48H	72H		MIP2 Low	0H	48H	72H
		0.37	34.3179	29.9304			0.37	30.5898	21.2411			0.37	41.8149	37.9147
		0	35.2665	27.9826			0	33.6676	21.3333			0	38.0727	38.9807
		0.2	37.6206	33.5165			0.2	28.869	21.2524			0.2	40.0394	37.8963
		0.28		30.7153			0.28					0.28		35.8852
		0.23					0.23					0.23
		0					0					0
mean		0.18	35.735	30.5362			0.18	31.0422	21.2756			0.18	39.9757	37.6692
SD		0.13772	1.38843	1.98757			0.13772	1.98495	0.0410949			0.13772	1.52844	1.11967
SEM		0.0562238	0.801611	0.993787			0.0562238	1.14601	0.0237262			0.0562238	0.882447	0.559836

## Sheet: Fig4B
Comparing Liver to BW ratio following hepatectomy: Vehicle vs high/low chemokines
	Control	0H	48H	72H		Mip2 High	0H	48H	72H		MIP2 Low	0H	48H	72H
	100	31.8566	60.5179	74.7993		100	31.8454	56.807	63.3496		100	31.8454	68.2837	81.7788
		33.1089	57.8128	73.5895			32.7708	50.5657	61.4878			32.7708	67.6247	73.2369
		31.0161	60.8853	70.23			32.6425	53.8566	63.7521			32.6425	65.251	71.7249
			58.166	60.0768				57.4056	52.2787				66.1609	77.2747
			61.2715	73.2405				62.3861	60.2987				63.5641	70.3037
				73.8545					65.7227
				70.4361					57.8743
				73.6909					62.8483
				63.094
mean	100	31.9939	59.7307	70.3346		100	32.4196	56.2042	60.9515		100	32.4196	66.1769	74.8638
SD	0	0.859878	1.4459	4.94746		0	0.409362	3.9326	3.95849		0	0.409362	1.68635	4.16949
SEM	0	0.496451	0.646628	1.64915		0	0.236345	1.75871	1.39954		0	0.236345	0.75416	1.86465

## Sheet: Fig5
Comparing Vehicle (PBS) vs Low Dose MIP-2 and KC in untreated animals (i.e. no IR, no Hepatectomy)
		Image 1			Image 2			Image 3
48H		Nuclei	PCNA +	% PCNA	Nuclei	PCNA +	% PCNA	Nuclei	PCNA +	% PCNA
Vehicle	141213-1	50	0	0	50	1	2	50	2	4
	141213-2	50	1	2	50	1	2	50	0	0
	141213-3	50	0	0	50	1	2	50	0	0
	141213-4	50	0	0	50	2	4	50	0	0
Low Dose	141213-15	50	2	4	50	0	0	50	0	0
	141213-16	50	1	2	50	2	4	50	1	2
	141213-17	50	0	0	50	1	2	50	0	0
		Image 1			Image 2			Image 3
72H		Nuclei	PCNA +	% PCNA	Nuclei	PCNA +	% PCNA	Nuclei	PCNA +	% PCNA
Vehicle	141213-5	50	0	0	50	0	0	50	1	2
	141213-6	50	0	0	50	0	0	50	1	2
	141213-7	50	2	4	50	2	4	50	1	2
Low Dose	141213-18	50	2	4	50	2	4	50	1	2
	141213-19	50	0	0	50	0	0	50	0	0
	141213-20	50	0	0	50	2	4	50	0	0
